# Supplementary material for: Metabolomics Reveal Induction of ROS Production and Glycosylation Events in Wheat Upon Exposure to the Green Leaf Volatile Z-3-Hexenyl Acetate
Source: Front Plant Sci. 2020 Dec 3;11:596271. doi: 10.3389/fpls.2020.596271 (PMC7744478; doi:10.3389/fpls.2020.596271)
Supplement: Supplementary Dataset 1 — Excel datasheet containing fragment ions of metabolites which were most abundant in the Z-3-HAC and Z-3-HAC + Fg treatments. [file Data_Sheet_1.xlsx]

## Sheet: Fragments_paper
Fragment ions of metabolites which were most abundant in the Z-3-HAC, and Z-3-HAC + Fg treatment share fragment ions of D-glucose. The 20 fragments with the highest abundance are shown. Fragment ions which are shared with another metabolite are depicted with the same name in the column "Category". Abbreviations: U: unknown
Compound	Fragment	Intensity	Category
2193	70.0658	12.67	C02
2193	72.0814	11.59	C03
2193	85.0289	15.14	Glucose
2193	86.0969	25.96	C04
2193	89.0602	100	C05
2193	90.0635	6.67	U
2193	97.0287	4.36	Glucose
2193	102.091	4.47	U
2193	116.071	26.97	C07
2193	121.065	8.01	C09
2193	133.086	33.67	C10
2193	143.118	13.33	U
2193	157.134	12.44	U
2193	177.113	4.74	U
2193	187.075	5.32	U
2193	254.175	6.31	U
2193	300.18	13.96	U
2193	300.216	4.59	U
2193	301.125	49.41	C14
2193	301.183	5.05	U
2354	69.0342	31.58	Glucose
2354	70.0658	25.5	C02
2354	81.034	23.94	Glucose
2354	85.029	76.95	Glucose
2354	86.097	98.08	C04
2354	97.0287	46.04	Glucose
2354	109.029	37.6	Glucose
2354	116.071	43.04	C07
2354	123.044	22.8	U
2354	137.06	100	U
2354	149.06	25.07	U
2354	151.075	53.04	C12
2354	161.059	30.37	U
2354	165.054	24.29	U
2354	173.128	30.63	U
2354	175.075	30.8	U
2354	179.07	57.21	U
2354	203.07	63.95	U
2354	245.08	25.37	U
2354	317.083	28.62	C30
2778	55.0551	35.82	C01
2778	57.0343	32.18	Glucose
2778	69.0342	61.9	Glucose
2778	71.0498	67.74	Glucose
2778	81.034	43.03	Glucose
2778	81.0704	39.03	C16
2778	83.0497	47.12	U
2778	83.0861	44.44	U
2778	85.0289	79.59	Glucose
2778	93.0703	30.71	C18
2778	95.086	41.35	C19
2778	111.081	100	U
2778	123.081	36.57	U
2778	127.039	33.13	Glucose
2778	135.08	35.93	U
2778	139.075	97.72	C11
2778	141.091	89.84	U
2778	151.075	51.76	C12
2778	209.117	54.47	U
2778	295.117	37.48	U
3194	60.0816	57.97	U
3194	85.029	9.48	Glucose
3194	89.0602	12.43	C05
3194	107.049	38.02	U
3194	120.044	10.12	U
3194	121.028	100	C08
3194	121.065	34.82	C09
3194	136.076	23.53	U
3194	139.073	10.33	C11
3194	147.044	14.94	U
3194	162.055	63.52	U
3194	164.034	36.37	U
3194	177.055	9.44	C26
3194	208.06	18.07	U
3194	222.076	18.87	U
3194	301.125	28.45	C14
3194	343.136	54.12	U
3194	344.139	22.95	U
3194	387.125	17.44	U
3194	389.177	14.85	U
3435	69.0341	17.13	U
3435	70.0658	12.98	C02
3435	72.0814	14.24	C03
3435	85.029	17.06	Glucose
3435	104.053	13.41	U
3435	127.039	12.95	Glucose
3435	130.065	15.81	U
3435	132.044	23.58	C23
3435	144.082	17.06	Glucose
3435	164.107	57.9	U
3435	176.07	11.57	U
3435	177.054	12.39	C26
3435	178.05	11.98	U
3435	203.052	51.3	U
3435	266.982	85.24	U
3435	267.986	26.42	U
3435	278.117	17.7	U
3435	290.983	15.18	U
3435	304.096	52.04	U
3435	340.118	100	U
3444	73.0289	18.01	Glucose
3444	85.029	24.35	Glucose
3444	97.0289	35.4	Glucose
3444	115.039	44.85	U
3444	127.04	9.87	Glucose
3444	145.05	30.3	Glucose
3444	150.076	11.13	U
3444	151.04	10.94	U
3444	163.06	29.2	Glucose
3444	233.139	9.63	U
3444	241.069	14.53	U
3444	245.138	25.82	U
3444	259.081	14.34	C13
3444	263.148	100	U
3444	264.151	10.41	U
3444	280.174	8.86	U
3444	295.102	93.22	U
3444	412.217	31.33	U
3444	413.128	12.29	U
3444	413.299	22.95	U
3567	55.0551	1.48	C01
3567	61.0291	1.6	Glucose
3567	69.0342	7.91	Glucose
3567	71.0498	2.02	Glucose
3567	73.0291	4.02	Glucose
3567	81.0341	4.36	Glucose
3567	85.0289	80.82	Glucose
3567	86.0322	2.18	U
3567	87.0445	1.82	Glucose
3567	89.0602	5.48	C05
3567	97.0288	19.3	Glucose
3567	99.0444	20	Glucose
3567	103.039	94.03	C06
3567	104.043	2.89	U
3567	109.029	13.52	Glucose
3567	127.039	100	Glucose
3567	128.042	3.76	U
3567	145.049	27.82	Glucose
3567	163.06	5.9	Glucose
3567	187.06	4.17	U
3666	55.0549	7.29	C01
3666	69.0341	29.36	Glucose
3666	72.0814	11.12	C03
3666	73.029	43.14	Glucose
3666	73.0474	10.48	U
3666	85.0288	13.02	Glucose
3666	87.0445	20.8	Glucose
3666	89.0602	78.77	C05
3666	91.0579	9.67	C17
3666	98.9756	7.04	U
3666	99.0444	13.01	Glucose
3666	103.04	12.45	C06
3666	111.044	7.14	U
3666	127.039	16.15	Glucose
3666	133.086	24.3	C10
3666	158.996	7.56	U
3666	219.018	20.84	U
3666	237.028	12.14	U
3666	301.095	100	U
3666	319.106	51.04	U
3724	69.0342	12.98	Glucose
3724	70.0659	33.5	C02
3724	73.0291	11.3	Glucose
3724	85.029	49.66	Glucose
3724	97.0288	15.31	Glucose
3724	113.071	14.04	U
3724	121.029	67.32	C08
3724	127.039	15.23	Glucose
3724	141.018	29.79	U
3724	145.05	13.59	Glucose
3724	164.071	78.69	U
3724	165.074	11.93	U
3724	209.044	30.4	U
3724	259.087	29.11	C13
3724	265.086	12.68	U
3724	272.094	11.39	U
3724	289.133	15.55	U
3724	301.133	100	C14
3724	302.136	42.57	U
3724	318.16	17.01	U
3758	67.0549	42.39	U
3758	79.0548	82.32	C15
3758	81.0704	41.19	C16
3758	91.0546	40.77	C17
3758	93.0703	100	C18
3758	95.0494	20.16	U
3758	95.0859	29.02	C19
3758	105.07	45.65	C20
3758	107.086	25.98	C21
3758	119.086	29.87	C22
3758	129.07	27.89	U
3758	133.101	18.31	U
3758	143.085	13.39	U
3758	145.101	17.4	U
3758	147.117	85.89	C24
3758	161.132	28.84	U
3758	171.117	59.32	C25
3758	189.127	21.91	U
3758	207.138	21.7	U
3758	281.174	63.4	U
3770	58.0663	0.19	U
3770	60.0815	3.27	U
3770	67.0549	0.5	U
3770	71.0737	0.31	U
3770	79.0546	0.68	C15
3770	81.0703	0.39	C16
3770	86.0969	13.77	C04
3770	91.0546	0.36	C17
3770	93.0703	0.69	C18
3770	95.086	0.34	C19
3770	104.107	18.28	U
3770	105.07	0.58	C20
3770	105.111	0.41	U
3770	107.086	0.28	C21
3770	119.086	0.36	C22
3770	125	4.74	U
3770	147.117	0.59	C24
3770	171.117	0.37	C25
3770	184.073	100	U
3770	185.077	2.73	U
4208	52.7688	1.32	U
4208	53.0632	1.5	U
4208	54.4654	1.19	U
4208	56.1911	1.3	U
4208	70.463	1.43	U
4208	72.1985	1.45	U
4208	74.1624	1.37	U
4208	80.7958	1.5	U
4208	92.002	6.22	U
4208	152.627	1.79	U
4208	224.4	1.47	U
4208	349.532	1.82	U
4208	362.714	1.6	U
4208	398.066	15.59	U
4208	419.062	2.58	C27
4208	447.061	65.87	C28
4208	465.071	100	C29
4208	609.101	5.71	U
4208	609.185	34.38	U
4302	132.044	35.09	C23
4302	185.042	52.96	U
4302	186.046	14.55	U
4302	194.045	19.3	U
4302	198.034	51.23	U
4302	226.029	49.35	U
4302	228.044	19.52	U
4302	238.03	15.21	U
4302	254.024	58.38	U
4302	255.029	13.59	U
4302	282.018	22.14	U
4302	317.071	39.85	C30
4302	329.071	55.23	U
4302	345.065	28.19	U
4302	373.061	39.92	U
4302	391.071	100	U
4302	419.068	13.96	C27
4302	430.057	16.76	U
4302	447.061	59.79	C28
4302	465.072	58.61	C29
Glucose	57.0342	4.47	Glucose
Glucose	61.0292	11.34	Glucose
Glucose	69.0342	16.08	Glucose
Glucose	71.0496	1.03	Glucose
Glucose	73.029	1.6	Glucose
Glucose	81.034	5.78	Glucose
Glucose	85.0886	100	Glucose
Glucose	87.0448	4.05	Glucose
Glucose	91.0395	6.42	Glucose
Glucose	97.0287	17.46	Glucose
Glucose	99.0443	5.02	Glucose
Glucose	109.029	8.83	Glucose
Glucose	127.039	21.5	Glucose
Glucose	131.95	1.51	Glucose
Glucose	132.985	1.5	Glucose
Glucose	144.065	1.32	Glucose
Glucose	144.959	1.11	Glucose
Glucose	145.049	19.91	Glucose
Glucose	163.06	1.35	Glucose
Glucose	180.087	3.43	Glucose
